# Supplementary material for: 18F-FMISO-PET Hypoxia Monitoring for Head-and-Neck Cancer Patients: Radiomics Analyses Predict the Outcome of Chemo-Radiotherapy
Source: Cancers (Basel). 2021 Jul 9;13(14):3449. doi: 10.3390/cancers13143449 (PMC8303992; doi:10.3390/cancers13143449)
Supplement: Supplementary file 1 [file cancers-13-03449-s001.zip]

Archive with 1 entries (1 files):
- cancers-1273679 supplementary.pdf
